# Supplementary material for: Genetic Diversity of Mycobacterium tuberculosis Isolates from Tibetans in Tibet, China
Source: PLoS One. 2012 Mar 30;7(3):e33904. doi: 10.1371/journal.pone.0033904 (PMC3316506; doi:10.1371/journal.pone.0033904)
Supplement: Table S1 — 24-locus MIRU-VNTR profile and spoligotyping profile of 517 isolates. The table provides the 24-locus MIRU-VNTR typing data and spoligotpying data in 517 isolates. (XLSX) [file pone.0033904.s001.xlsx]

## Sheet: Sheet1
Key	Spoligotype	MIRU2	MIRU4	MIRU10	MIRU16	MIRU20	MIRU23	MIRU24	MIRU26	MIRU27	MIRU31	MIRU39	MIRU40	QUB 11b	QUB 26	QUB 4156	ETR A	ETR C	Mtub 4	Mtub 21	Mtub 30	Mtub 39	ETR-B	Mtub29	Mtub34
Tibet1	0000000000000000000000000000000000111111111	2	2	3	3	2	5	1	7	3	5	3	3	6	8	2	4	4	4	5	4	3	2	4	3
Tibet2	0000000000000000000000000000000000111111111	2	2	3	3	1	5	1	7	3	5	3	3	5	7	4	4	4	4	4	4	3	2	4	3
Tibet3	0000000000000000000000000000000000111111111	2	2	3	3	2	5	1	7	3	5	3	3	6	7	4	4	4	4	4	4	3	2	4	3
Tibet4	0000000000000000000000000000000000111111111	2	2	3	3	2	5	1	7	3	5	3	3	6	7	4	4	4	4	4	4	3	2	4	3
Tibet5	0000000000000000000000000000000000111111111	2	2	3	3	1	5	1	7	3	6	3	4	4	7	4	3	4	4	4	4	3	2	4	3
Tibet6	0000000000000000000000000000000000111111111	2	2	3	3	2	5	1	7	3	5	3	3	6	7	4	4	4	4	4	4	3	2	4	3
Tibet7	0000000000000000000000000000000000111111111	2	2	3	3	1	5	1	7	3	6	3	4	4	7	4	3	4	4	4	4	3	2	4	3
Tibet8	0000000000000000000000000000000000111111111	2	2	3	3	2	5	1	7	3	2	3	3	6	7	4	4	4	4	4	4	3	2	4	2
Tibet9	0000000000000000000000000000000000111111111	2	2	3	3	2	5	1	7	3	2	3	3	6	7	4	4	4	4	4	4	3	2	4	3
Tibet10	0000000000000000000000000000000000111111111	2	2	3	3	2	5	1	7	3	2	3	3	6	7	4	4	4	4	4	4	3	2	4	3
Tibet11	1011111111111111111111111111111100001111111	2	3	2	2	2	5	1	4	3	4	2	3	3	5	2	3	4	2	3	2	3	1	4	3
Tibet12	1011111111111111111111111111111100001111111	2	3	2	2	2	5	1	4	3	4	2	3	6	7	4	3	4	4	3	2	3	1	4	3
Tibet13	0000000000000000000000000000000000111111111	2	2	3	3	1	5	1	7	3	6	3	3	4	7	4	4	4	4	4	4	3	2	4	3
Tibet14	1011111111111111111111111111111100001111111	2	2	2	3	2	5	1	5	3	2	2	3	1	8	2	3	4	2	3	2	3	1	4	3
Tibet15	0000000000000000000000000000000000111111111	2	2	3	3	2	5	1	7	3	2	3	3	7	7	4	2	4	4	4	4	3	2	4	3
Tibet16	0000000000000000000000000000000000111111111	2	4	3	3	2	5	1	6	3	5	3	1	5	8	2	4	4	4	4	4	3	2	4	3
Tibet17	0000000000000000000000000000000000111111111	2	2	3	3	2	5	1	4	3	2	3	2	7	7	4	4	4	4	4	4	3	2	4	3
Tibet18	0000000000000000000000000000000000111111111	2	2	3	3	2	5	1	7	3	5	3	3	4	7	4	4	4	4	4	4	3	2	4	3
Tibet19	0000000000000000000000000000000000111111111	2	2	3	3	1	5	1	7	3	6	3	3	4	7	4	4	4	4	4	4	3	2	4	3
Tibet20	0000000000000000000000000000000000111111111	2	2	3	3	1	5	1	7	3	5	3	3	5	7	4	4	4	4	4	4	3	2	4	3
Tibet21	0000000000000000000000000000000000111111111	2	2	3	3	2	5	1	7	3	5	3	3	6	7	4	4	4	4	4	4	3	2	4	3
Tibet22	0000000000000000000000000000000000111111111	2	2	3	3	2	5	1	7	3	5	3	3	6	7	4	4	4	4	4	4	3	2	4	3
Tibet23	0000000000000000000000000000000000111111111	2	2	3	3	2	5	1	8	3	4	3	3	6	7	2	4	4	4	5	4	3	2	4	3
Tibet24	0000000000000000000000000000000000111111111	2	2	3	3	2	5	1	7	3	5	3	3	6	7	4	4	2	4	4	4	3	2	4	3
Tibet25	0000000000000000000000000000000000111111111	2	2	3	3	2	5	1	7	3	5	3	3	6	7	4	4	4	4	4	4	3	2	4	3
Tibet26	0000000000000000000000000000000000111111111	2	2	3	3	1	5	1	7	3	6	3	3	5	7	4	4	4	5	4	4	3	2	4	3
Tibet27	0000000000000000000000000000000000111111111	2	2	3	3	2	5	1	7	3	5	3	3	6	7	4	4	4	4	4	4	3	2	4	3
Tibet28	0000000000000000000000000000000000111111111	2	2	3	3	1	5	1	7	3	6	3	4	4	7	3	4	4	4	4	4	3	2	4	3
Tibet29	0000000000000000000000000000000000111111111	2	2	3	3	2	5	1	7	5	2	3	3	7	7	4	4	4	4	4	4	3	2	4	3
Tibet30	0000000000000000000000000000000000111111111	2	2	3	3	2	5	1	6	3	5	3	3	6	9	2	4	4	4	6	4	3	2	4	3
Tibet31	0000000000000000000000000000000000111111111	2	2	3	3	1	5	1	7	3	4	3	3	4	7	4	4	4	4	4	4	2	2	4	3
Tibet32	0000000000000000000000000000000000111111111	2	2	3	3	2	5	1	8	3	4	3	3	6	7	2	4	4	4	5	4	3	2	4	3
Tibet33	0000000000000000000000000000000000111111111	2	2	3	3	1	5	1	7	3	6	4	3	4	7	4	4	4	4	4	4	3	2	4	3
Tibet34	1000000000000000000000000000000000000000011	2	2	2	3	2	5	1	5	3	3	2	4	3	6	2	3	4	4	3	2	4	1	4	3
Tibet35	0000000000000000000000000000000000111111111	2	2	3	3	1	5	1	8	3	2	3	3	6	7	4	4	4	4	4	4	3	2	4	3
Tibet36	0000000000000000000000000000000000111111111	2	2	3	3	2	5	1	7	3	5	3	3	5	7	2	4	4	4	5	4	3	2	4	3
Tibet37	0000000000000000000000000000000000111111111	2	2	3	3	2	5	1	8	3	2	3	3	7	7	4	4	4	4	4	4	3	2	4	3
Tibet38	0000000000000000000000000000000000111111111	2	2	3	3	1	5	1	7	3	5	2	3	5	7	4	2	4	4	4	4	3	2	4	3
Tibet39	0000000000000000000000000000000000111111111	2	2	3	3	1	5	1	7	3	5	3	1	6	7	2	4	4	4	4	4	3	2	4	3
Tibet40	0000000000000000000000000000000000111111111	2	2	3	3	2	5	1	7	3	5	3	3	3	8	2	4	4	4	5	4	3	2	4	3
Tibet41	0000000000000000000000000000000000111111111	2	2	3	3	2	5	1	7	3	2	3	3	7	7	4	4	4	4	4	4	3	2	4	3
Tibet42	0000000000000000000000000000000000111111111	2	2	3	3	1	5	1	7	3	6	3	4	4	7	4	4	4	4	4	4	3	2	4	3
Tibet43	0000000000000000000000000000000000111111111	2	2	3	3	1	5	1	7	3	5	3	3	5	7	4	4	4	4	4	4	3	2	4	3
Tibet44	0000000000000000000000000000000000111111111	2	2	3	3	1	5	1	7	3	2	3	3	6	7	4	4	4	4	4	4	3	2	4	3
Tibet45	0000000000000000000000000000000000111111111	2	2	3	3	2	5	1	7	3	5	3	3	7	8	4	4	4	4	4	4	4	2	4	3
Tibet46	0000000000000000000000000000000000111111111	2	2	3	3	2	5	1	7	3	5	3	3	3	3	2	4	4	4	4	4	4	2	4	3
Tibet47	0000000000000000000000000000000000111111111	2	2	3	2	1	5	1	7	3	5	3	3	5	7	4	2	4	4	4	4	3	2	4	3
Tibet48	0000000000000000000000000000000000111111111	2	2	3	3	2	5	1	7	3	5	3	3	6	7	4	4	4	5	4	4	3	2	4	3
Tibet49	0000000000000000000000000000000000111111111	2	2	3	3	2	5	1	7	3	2	3	3	7	7	4	4	4	4	4	4	3	2	4	3
Tibet50	0000000000000000000000000000000000111111111	2	2	3	3	2	5	1	9	3	5	3	3	8	7	4	4	4	4	4	4	3	2	4	3
Tibet51	0000000000000000000000000000000000111111111	2	2	3	3	2	5	1	7	3	5	3	3	5	7	2	4	4	4	5	4	3	2	4	3
Tibet52	0000000000000000000000000000000000111111111	2	2	3	2	2	5	1	7	3	5	3	1	6	2	4	4	4	4	4	4	3	2	4	3
Tibet53	0000000000000000000000000000000000111111111	2	2	3	3	2	5	1	7	3	2	3	3	6	7	4	4	4	4	4	4	3	2	4	3
Tibet54	0000000000000000000000000000000000111111111	2	2	3	3	2	5	1	7	3	4	3	3	6	8	2	4	4	4	5	4	3	2	4	3
Tibet55	0000000000000000000000000000000000111111111	2	2	3	3	1	5	1	7	3	6	3	3	4	7	4	4	4	4	3	4	3	2	4	3
Tibet56	0000000000000000000000000000000000111111111	2	2	3	3	2	5	1	7	3	2	3	3	6	7	4	4	4	4	3	4	3	2	4	3
Tibet57	0000000000000000000000000000000000111111111	2	6	2	3	2	5	1	5	2	3	2	2	3	3	2	2	4	4	1	2	1	2	4	5
Tibet58	0000000000000000000000000000000000111111111	2	2	3	3	2	5	1	8	3	5	3	3	6	7	4	4	4	4	4	4	3	2	4	3
Tibet59	0000000000000000000000000000000000111111111	2	2	3	3	2	5	1	5	3	5	3	3	6	8	2	4	4	4	5	4	3	2	4	3
Tibet60	0000000000000000000000000000000000111111111	2	2	3	2	2	5	1	8	3	4	3	3	6	7	2	4	4	4	5	4	3	2	4	3
Tibet61	0000000000000000000000000000000000111111111	2	2	3	3	2	5	1	7	3	4	3	3	6	8	2	4	4	3	5	4	3	2	4	3
Tibet62	0000000000000000000000000000000000111111111	2	2	3	2	1	5	1	7	3	5	3	3	5	7	4	4	4	4	4	4	3	2	4	3
Tibet63	0000000000000000000000000000000000111111111	2	2	3	3	2	6	1	6	3	4	3	2	5	8	2	4	4	1	4	4	4	2	4	3
Tibet64	0000000000000000000000000000000000111111111	2	2	3	3	1	5	1	7	3	6	3	3	3	8	4	4	4	4	4	4	3	2	4	2
Tibet65	0000000000000000000000000000000000111111111	2	2	3	3	1	5	1	7	3	5	3	3	5	7	4	4	4	4	4	4	3	2	4	3
Tibet66	0000000000000000000000000000000000111111111	2	2	3	3	2	5	1	7	3	5	3	3	6	7	4	4	4	4	4	4	3	2	4	3
Tibet67	0000000000000000000000000000000000111011111	2	2	3	3	2	5	1	7	3	6	3	3	6	8	2	4	4	4	4	2	3	2	4	3
Tibet68	0000000000000000000000000000000000111111111	2	2	3	3	1	5	1	7	3	6	4	3	4	7	4	4	4	4	4	4	3	2	4	3
Tibet69	0000000000000000000000000000000000111111111	2	2	3	3	2	5	1	7	3	5	3	3	6	7	4	4	4	4	4	4	3	2	4	3
Tibet70	1101111111111111111111111111111100001111111	2	2	3	3	1	5	1	3	3	4	2	5	4	7	2	4	4	3	3	2	5	2	4	3
Tibet71	1000000000000000000000000000000000000000011	2	2	2	3	2	5	1	5	3	3	2	4	3	6	2	3	4	2	3	2	4	1	4	3
Tibet72	0000000000000000000000000000000000111111111	2	2	3	3	1	5	1	7	3	5	3	3	4	8	4	2	4	4	4	4	3	2	4	3
Tibet73	0000000000000000000000000000000000111111111	2	2	3	3	1	5	1	7	3	5	3	3	5	7	4	4	4	4	4	4	3	2	4	3
Tibet74	0000000000000000000000000000000000111110111	2	2	3	3	2	5	1	6	3	5	3	3	3	6	3	4	4	3	4	4	3	2	4	3
Tibet75	0000000000000000000000000000000000111111111	2	2	3	3	1	5	1	7	3	6	3	3	4	6	4	4	4	4	4	4	3	2	4	3
Tibet76	0000000000000000000000000000000000111111111	2	1	3	2	2	5	1	7	3	5	3	3	3	8	2	4	4	3	5	4	3	2	4	3
Tibet77	0000000000000000000000000000000000111111111	2	2	3	3	1	5	1	7	3	6	3	4	4	7	4	4	4	4	4	4	3	2	4	3
Tibet78	0000000000000000000000000000000000111111111	2	2	3	3	2	5	1	7	3	5	3	3	5	7	2	4	4	4	5	4	3	2	4	3
Tibet79	0000000000000000000000000000000000111111111	2	2	3	3	2	5	1	8	3	4	3	3	6	7	2	4	4	4	5	4	3	2	4	3
Tibet80	0000000000000000000000000000000000111111111	2	2	3	3	1	5	1	7	3	6	3	3	4	7	4	4	4	4	4	4	3	2	4	3
Tibet81	0000000000000000000000000000000000111111111	2	2	1	3	2	5	1	7	3	5	3	3	5	8	4	4	4	3	4	4	3	2	4	3
Tibet82	0000000000000000000000000000000000111111111	2	2	3	3	1	5	1	7	3	6	3	3	4	7	4	4	4	4	4	4	3	2	4	3
Tibet83	0000000000000000000000000000000000111111111	2	2	3	3	2	5	1	8	3	4	3	3	5	9	2	4	4	4	5	4	2	2	4	3
Tibet84	0000000000000000000000000000000000111111111	2	2	3	3	2	5	1	8	3	4	3	3	6	7	2	4	4	4	5	4	3	2	4	3
Tibet85	0000000000000000000000000000000000111111111	2	2	3	3	1	5	1	8	3	5	3	3	5	7	4	4	4	4	4	4	3	2	4	3
Tibet86	0000000000000000000000000000000000111111111	2	2	3	3	2	5	1	5	3	5	3	3	6	8	2	4	4	4	5	4	3	2	4	3
Tibet87	0000000000000000000000000000000000111111111	2	2	3	3	2	5	1	5	3	5	3	3	6	8	2	4	4	4	5	4	3	2	4	3
Tibet88	0000000000000000000000000000000000111111111	2	2	3	3	2	5	1	8	3	4	3	3	6	7	4	4	4	4	5	4	2	2	4	3
Tibet89	0000000000000000000000000000000000111111111	2	2	3	3	2	5	1	8	3	4	3	3	6	7	2	4	4	4	5	4	3	2	4	3
Tibet90	0000000000000000000000000000000000111111111	2	2	3	3	1	5	1	7	3	6	3	4	4	7	3	4	4	4	4	4	3	2	4	3
Tibet91	0000000000000000000000000000000000111111111	2	2	3	3	2	5	1	7	3	2	3	3	8	7	4	4	4	4	4	4	3	2	4	3
Tibet92	0000000000000000000000000000000000111111111	2	2	3	3	2	5	1	5	3	5	3	3	7	8	2	4	4	4	5	4	3	2	4	3
Tibet93	0000000000000000000000000000000000111111111	2	2	3	3	2	5	1	7	3	5	2	3	7	8	2	4	4	4	6	4	3	2	4	3
Tibet94	0000000000000000000000000000000000111111111	2	2	3	3	2	5	1	7	3	5	2	3	7	8	2	4	4	4	6	4	3	2	4	3
Tibet95	0000000000000000000000000000000000111111111	2	2	3	3	1	5	1	8	3	5	3	3	5	7	4	4	4	4	4	4	3	2	4	3
Tibet96	0000000000000000000000000000000000111111111	2	2	3	3	2	5	1	7	3	5	3	3	5	7	2	4	4	4	5	4	3	2	4	3
Tibet97	0000000000000000000000000000000000111111111	2	2	3	3	2	5	1	7	3	5	3	3	6	7	4	4	4	4	4	4	3	2	4	3
Tibet98	0000000000000000000000000000000000111111111	2	2	3	3	2	5	1	7	3	2	3	3	5	7	4	4	4	4	4	4	3	2	4	3
Tibet99	0000000000000000000000000000000000111111111	2	2	3	3	2	5	1	8	3	4	3	3	6	7	2	4	4	4	5	4	3	2	4	3
Tibet100	0000000000000000000000000000000000111111111	2	2	3	3	2	5	1	8	3	2	3	3	6	7	4	4	4	4	4	4	3	2	4	3
Tibet101	0000000000000000000000000000000000111111111	2	2	3	3	1	5	1	7	3	6	3	3	4	7	4	4	4	4	3	4	3	2	4	3
Tibet102	0000000000000000000000000000000000111111111	2	2	3	3	1	5	1	7	3	5	3	3	5	7	2	4	4	4	4	4	3	2	4	3
Tibet103	0000000000000000000000000000000000111111111	2	2	3	3	2	5	1	7	3	4	3	3	5	7	2	4	4	4	5	4	3	2	4	3
Tibet104	0000000000000000000000000000000000111111111	2	2	3	3	1	5	1	7	3	5	3	3	5	7	4	4	4	4	4	4	3	2	4	3
Tibet105	0000000000000000000000000000000000111111111	2	2	3	3	2	5	1	7	3	5	2	3	6	8	2	4	4	1	6	4	3	2	4	3
Tibet106	0000000000000000000000000000000000111111111	2	2	3	3	2	5	1	8	3	6	3	3	6	8	2	4	3	4	5	4	2	2	4	3
Tibet107	0000000000000000000000000000000000111111111	2	2	3	3	1	5	1	5	3	6	3	3	5	7	4	4	4	3	5	4	2	2	4	3
Tibet108	0000000000000000000000000000000000111111111	2	2	3	3	1	5	1	7	3	5	3	3	5	7	4	4	4	4	4	4	3	3	4	3
Tibet109	0000000000000000000000000000000000111111111	2	2	3	3	2	5	1	8	3	4	3	3	6	7	2	4	4	4	5	4	3	2	4	3
Tibet110	0000000000000000000000000000000000111111111	2	2	3	3	2	5	1	7	3	5	2	3	6	8	2	4	4	4	6	4	3	2	4	3
Tibet111	0000000000000000000000000000000000111111111	2	2	3	3	1	5	1	7	3	6	3	3	4	6	4	4	4	4	4	4	3	2	4	3
Tibet112	0000000000000000000000000000000000111111111	2	2	3	3	1	5	1	7	3	6	3	3	4	7	4	4	4	4	3	4	3	2	4	3
Tibet113	0000000000000000000000000000000000111111111	2	2	3	3	1	5	1	7	3	6	3	3	4	7	4	4	4	4	3	4	3	2	4	3
Tibet114	0000000000000000000000000000000000111111111	2	2	3	3	2	5	1	7	3	2	3	3	7	7	4	4	4	4	4	4	3	2	4	3
Tibet115	0000000000000000000000000000000000111111111	2	2	3	3	2	5	1	6	3	5	3	3	6	8	2	4	4	4	5	4	3	2	4	3
Tibet116	0000000000000000000000000000000000111111111	2	2	3	3	2	5	1	8	3	6	3	3	6	8	2	4	3	4	5	4	2	2	4	3
Tibet117	0000000000000000000000000000000000111111111	2	2	3	3	2	5	1	7	3	2	3	3	6	7	2	4	4	4	4	4	3	2	4	3
Tibet118	0000000000000000000000000000000000111111111	2	2	3	3	2	5	1	7	3	5	3	3	6	7	4	4	4	4	4	4	3	2	4	3
Tibet119	0000000000000000000000000000000000111111111	2	2	3	3	1	5	1	7	3	5	3	3	4	7	4	4	4	4	4	2	3	2	4	3
Tibet120	0000000000000000000000000000000000111111111	2	2	3	3	1	5	1	7	3	6	3	4	4	7	4	4	4	4	4	4	2	2	4	3
Tibet121	0000000000000000000000000000000000111111111	2	2	3	3	2	5	1	7	3	5	3	3	4	8	2	4	4	4	5	4	3	2	4	3
Tibet122	0000000000000000000000000000000000111111111	2	2	3	3	1	5	1	7	3	6	3	3	4	7	4	4	4	4	3	4	3	2	4	3
Tibet123	0000000000000000000000000000000000111111111	2	2	3	3	2	5	1	7	3	5	3	3	5	8	2	4	4	4	5	4	3	2	4	3
Tibet124	0000000000000000000000000000000000111111111	2	2	3	3	2	5	1	7	3	5	3	2	2	8	2	4	4	4	5	4	3	2	4	4
Tibet125	0000000000000000000000000000000000111111111	2	2	3	3	1	5	1	8	3	5	3	3	5	7	4	4	4	4	4	4	3	2	4	3
Tibet126	0000000000000000000000000000000000111111111	2	2	3	3	2	5	1	7	3	5	3	3	6	8	2	4	4	5	5	4	3	2	4	3
Tibet127	0000000000000000000000000000000000111111111	2	2	3	3	1	5	1	7	3	6	3	3	4	7	4	4	4	4	4	4	3	2	4	3
Tibet128	0000000000000000000000000000000000111111111	2	2	3	2	2	5	1	7	3	5	3	3	4	8	2	4	4	5	5	4	3	2	4	3
Tibet129	0000000000000000000000000000000000111111111	2	2	3	3	1	5	1	7	3	5	3	3	4	8	4	2	4	4	4	4	3	2	4	3
Tibet130	0000000000000000000000000000000000111111111	2	2	3	2	2	6	1	7	3	5	3	3	4	7	3	4	4	3	4	4	3	2	4	3
Tibet131	0000000000000000000000000000000000111111111	2	2	3	3	1	5	1	7	3	6	3	3	5	7	4	4	4	4	4	4	3	2	4	3
Tibet132	0000000000000000000000000000000000111111111	2	2	3	3	2	5	1	8	3	4	3	3	5	9	2	4	4	4	5	4	2	2	4	3
Tibet133	0000000000000000000000000000000000111111111	2	2	3	3	2	5	1	5	3	5	3	3	6	8	2	4	4	4	5	4	3	2	4	3
Tibet134	0000000000000000000000000000000000111111111	2	2	3	3	1	5	1	7	3	5	3	4	4	7	4	4	4	4	4	4	2	2	4	3
Tibet135	0000000000000000000000000000000000111111111	2	2	3	3	2	5	1	8	3	4	3	3	6	7	2	4	4	4	5	4	3	2	4	3
Tibet136	0000000000000000000000000000000000111111111	2	2	3	3	2	5	1	7	3	5	3	2	6	7	2	4	4	4	4	4	3	2	4	3
Tibet137	1101111111111111011100001111111100111111111	2	2	4	2	2	5	1	5	3	3	2	1	3	1	2	2	4	4	3	1	1	2	4	3
Tibet138	0000000000000000000000000000000000111111111	2	2	3	3	2	5	1	8	3	5	3	3	6	5	4	4	4	4	4	4	3	2	4	3
Tibet139	0000000000000000000000000000000000111111111	2	2	3	3	1	5	1	7	3	5	3	3	5	7	2	4	4	4	4	4	3	2	4	3
Tibet140	0000000000000000000000000000000000111111111	2	2	3	3	2	5	1	7	3	5	3	3	6	7	4	4	4	4	4	4	3	2	4	3
Tibet141	0000000000000000000000000000000000111111111	2	2	3	3	2	5	1	7	3	5	3	3	6	7	4	4	4	4	4	4	3	2	4	3
Tibet142	0000000000000000000000000000000000110111111	2	2	3	3	2	5	1	6	3	5	3	2	5	9	3	4	4	3	4	4	4	2	4	3
Tibet143	0000000000000000000000000000000000111111111	2	2	3	3	2	5	1	8	3	4	3	3	6	7	2	4	4	4	5	4	3	2	4	3
Tibet144	0000000000000000000000000000000000111111111	2	2	3	3	2	5	1	7	3	5	3	3	6	8	2	4	4	4	5	4	3	2	4	3
Tibet145	0000000000000000000000000000000000111111111	2	2	3	3	1	5	1	6	3	5	3	3	5	7	4	4	4	4	4	4	3	2	4	3
Tibet146	0000000000000000000000000000000000111111111	2	2	3	3	1	5	1	7	3	6	3	4	4	4	2	4	4	5	4	4	3	2	4	3
Tibet147	0000000000000000000000000000000000111111111	2	2	3	3	1	5	1	7	3	6	3	3	4	7	4	4	4	4	3	4	3	2	4	3
Tibet148	0000000000000000000000000000000000111111111	2	2	3	3	2	5	1	7	3	5	3	3	5	9	2	4	4	6	5	4	3	2	4	3
Tibet149	0000000000000000000000000000000000111111111	2	2	3	3	2	5	1	8	3	4	3	3	6	7	2	4	4	4	5	4	3	2	4	3
Tibet150	0000000000000000000000000000000000111111111	2	3	2	3	2	5	1	5	2	3	1	2	2	7	2	4	4	4	1	2	1	2	4	3
Tibet151	0000000000000000000000000000000000111111111	2	2	3	2	1	5	1	7	3	5	3	3	5	7	4	4	4	4	4	4	3	2	4	3
Tibet152	1110000111111111111111000000000000111111111	2	2	6	4	2	5	1	7	3	4	2	3	2	7	4	4	2	4	4	4	4	2	4	3
Tibet153	0000000000000000000000000000000000111111111	2	2	3	3	2	5	1	8	3	4	3	3	6	7	2	4	4	4	5	2	3	2	4	3
Tibet154	0000000000000000000000000000000000111111111	2	2	3	3	2	5	1	8	3	5	4	3	6	9	4	4	4	3	4	4	3	2	4	3
Tibet155	0000000000000000000000000000000000111111111	2	2	3	3	1	5	1	7	3	5	3	3	5	8	4	4	4	4	4	4	3	2	4	3
Tibet156	0000000000000000000000000000000000111111111	2	2	3	3	2	5	1	8	3	5	4	3	6	9	4	4	4	3	4	4	3	2	4	3
Tibet348	0000000000000000000000000000000000111111111	2	2	3	3	1	5	1	7	3	5	3	3	4	6	4	4	4	4	4	4	3	2	4	3
Tibet349	0000000000000000000000000000000000111111111	2	2	3	3	2	5	1	7	3	4	3	3	6	8	2	4	4	4	5	4	3	2	4	3
Tibet350	0000000000000000000000000000000000111111111	2	2	3	3	2	5	1	7	3	2	3	3	7	6	4	4	4	4	4	4	3	2	4	3
Tibet351	0000000000000000000000000000000000111111111	2	2	3	3	2	5	1	7	3	4	3	3	6	7	4	4	4	4	4	4	3	2	4	3
Tibet352	0000000000000000000000000000000000111111111	2	2	3	3	1	5	1	7	3	4	3	3	5	6	4	4	4	4	4	4	3	2	4	3
Tibet353	0000000000000000000000000000000000111111111	2	2	3	3	2	5	1	7	3	2	3	3	7	7	4	2	4	4	4	4	3	2	4	3
Tibet354	0000000000000000000000000000000000111111111	2	2	3	3	2	5	1	7	3	2	3	3	6	7	2	4	4	4	4	4	3	2	4	3
Tibet355	0000000000000000000000000000000000111111111	2	2	3	3	2	5	1	7	3	4	3	3	6	7	4	4	4	4	4	4	3	2	4	3
Tibet356	0000000000000000000000000000000000111111111	2	2	3	3	2	5	1	7	3	4	3	3	4	8	2	4	4	4	5	4	3	2	4	3
Tibet357	0000000000000000000000000000000000111111111	2	2	3	3	2	5	1	7	3	2	3	3	6	7	2	4	4	4	4	4	3	2	4	3
Tibet358	0000000000000000000000000000000000111111111	2	2	3	3	2	5	1	7	3	4	3	3	6	7	4	4	4	4	4	4	3	2	4	3
Tibet359	0000000000000000000000000000000000111111111	2	2	3	3	2	5	1	7	3	5	3	3	6	8	2	4	3	4	5	4	2	2	4	3
Tibet360	0000000000000000000000000000000000111111111	2	2	3	3	2	6	1	5	3	4	3	2	5	8	2	4	4	1	4	4	4	2	4	3
Tibet361	0000000000000000000000000000000000111111111	2	2	3	2	2	6	1	6	4	4	3	3	6	7	2	4	4	4	5	4	3	2	4	3
Tibet362	0000000000000000000000000000000000111111111	2	2	3	2	1	5	1	6	4	4	3	3	5	7	4	4	4	4	4	4	3	2	4	3
Tibet363	0000000000000000000000000000000000111111111	2	2	2	3	2	5	1	4	3	5	3	3	9	8	3	4	4	4	4	4	5	2	4	3
Tibet364	0000000000000000000000000000000000111111111	2	2	3	3	2	5	1	6	3	4	3	3	6	7	4	4	4	4	4	4	3	2	4	3
Tibet365	1111111111111111111000000000000000001111111	2	2	2	3	2	5	1	5	3	3	2	3	1	7	2	3	4	2	3	2	4	1	4	2
Tibet366	1110000111111111111111000000000000111111111	2	2	5	4	2	5	1	7	3	4	2	3	1	7	4	4	2	4	4	4	3	2	4	3
Tibet367	0000000000000000000000000000000000111111111	2	2	3	3	2	5	1	7	3	5	3	3	6	6	2	4	4	3	3	4	3	2	4	3
Tibet368	1110000111111111111111000000000000111111111	2	2	5	4	2	5	1	7	3	4	2	3	1	7	4	4	2	4	4	4	4	2	4	3
Tibet369	0000000000000000000000000000000000111111111	2	2	3	3	2	5	1	9	3	5	3	3	6	7	4	4	4	5	4	4	3	2	4	3
Tibet370	0000000000000000000000000000000000111111111	2	2	3	3	2	5	1	7	3	5	3	3	9	8	2	4	4	4	5	4	3	2	4	3
Tibet371	1110000111111111111111000000000000111111111	2	2	5	4	2	5	1	7	3	4	2	3	1	7	4	4	2	4	4	4	4	2	4	3
Tibet372	0000000000000000000000000000000000111111111	2	2	3	3	1	5	1	7	3	5	3	3	4	7	4	4	4	4	4	4	2	2	4	3
Tibet373	0000000000000000000000000000000000111111111	2	2	3	2	2	5	1	7	3	5	3	1	6	2	4	4	4	4	4	4	3	2	4	3
Tibet374	0000000000000000000000000000000000111111111	2	2	3	3	2	5	1	8	3	5	3	3	6	7	4	4	4	4	4	4	3	2	4	3
Tibet375	0000000000000000000000000000000000111111111	2	2	3	3	2	5	1	7	3	5	3	3	6	7	4	4	4	3	4	4	3	2	4	3
Tibet376	0000000000000000000000000000000000111111111	2	2	2	3	1	5	1	6	3	5	3	3	6	7	2	4	4	3	5	4	3	2	4	3
Tibet377	0000000000000000000000000000000000111111111	2	2	3	3	2	5	1	7	3	2	3	3	7	6	4	4	4	4	4	4	3	2	4	3
Tibet378	0000000000000000000000000000000000111111100	2	2	3	4	2	5	1	6	3	4	2	3	6	7	3	4	4	3	4	4	3	2	4	3
Tibet379	0000000000000000000000000000000000111111111	2	2	3	3	1	5	1	7	3	6	3	3	4	7	4	3	4	4	5	4	3	2	4	3
Tibet380	0000000000000000000000000000000000111111111	2	2	3	3	1	5	1	7	3	6	3	3	3	8	4	4	4	4	4	4	3	2	4	2
Tibet381	0000000000000000000000000000000000111111111	2	2	3	3	2	5	1	7	3	4	3	3	6	8	2	4	4	4	5	4	3	2	4	3
Tibet382	0000000000000000000000000000000000111111111	2	2	3	3	1	5	1	7	3	6	3	3	4	7	2	4	4	4	4	4	3	2	4	3
Tibet383	0000000000000000000000000000000000111111111	2	2	3	3	2	5	1	7	3	6	3	2	6	7	2	4	4	4	5	4	3	2	4	3
Tibet384	0000000000000000000000000000000000111111111	2	2	3	3	1	5	1	7	3	4	3	3	5	7	4	4	4	4	4	4	3	2	4	3
Tibet385	0000000000000000000000000000000000111111111	2	2	3	3	1	5	1	7	3	6	3	3	4	7	4	4	4	4	4	4	3	2	4	3
Tibet386	0000000000000000000000000000000000111111111	2	2	3	3	2	5	1	7	3	5	3	3	6	7	4	4	4	4	4	4	3	2	4	3
Tibet387	1110000111111111111111000000000000111111111	2	2	5	4	2	5	1	7	3	4	2	3	2	7	4	4	2	4	4	4	4	2	4	3
Tibet388	0000000000000000000000000000000000111111111	2	2	3	3	1	5	1	7	3	5	3	2	5	7	4	4	4	4	4	4	3	2	4	3
Tibet389	0000000000000000000000000000000000111111111	2	2	3	3	2	5	1	7	3	5	3	3	5	7	2	4	4	4	5	4	3	2	4	3
Tibet390	0000000000000000000000000000000000111111111	2	2	3	3	2	5	1	8	3	5	4	3	6	8	4	4	4	3	4	4	3	2	4	3
Tibet391	0000000000000000000000000000000000111111111	2	2	3	3	2	5	1	8	3	5	4	3	6	8	4	4	4	3	4	4	3	2	4	3
Tibet392	0000000000000000000000000000000000111111111	2	2	3	3	2	5	1	7	3	5	3	3	5	7	4	4	4	4	4	4	3	2	4	3
Tibet393	0000000000000000000000000000000000111111111	2	2	3	3	2	5	1	5	3	5	3	2	6	8	2	4	4	4	5	4	3	2	4	3
Tibet394	0000000000000000000000000000000000111111111	2	2	3	3	2	5	1	7	3	5	3	3	6	7	4	4	4	4	4	4	3	2	4	3
Tibet395	1011111111111111111111111111111100001111111	2	2	2	3	2	5	1	5	3	3	2	3	1	6	2	3	4	2	3	2	4	1	4	3
Tibet396	1110000111111111111000000000000000001111111	2	2	6	2	2	5	1	3	3	4	3	2	2	8	2	4	2	4	5	2	3	2	4	3
Tibet397	0000000000000000000000000000000000111111111	2	2	3	3	2	5	1	7	3	4	3	3	4	8	2	4	4	4	5	4	4	2	4	3
Tibet398	0000000000000000000000000000000000111111111	2	2	3	3	2	5	1	7	3	2	2	3	6	7	4	4	4	4	4	4	3	2	4	3
Tibet399	0000000000000000000000000000000000111111111	2	2	3	3	2	5	1	8	3	4	2	3	6	7	2	4	4	4	5	4	3	2	4	3
Tibet400	0000000000000000000000000000000000111111111	2	2	3	3	1	5	1	7	3	5	3	2	5	7	4	4	4	4	4	4	3	2	4	3
Tibet401	0000000000000000000000000000000000111111111	2	2	3	3	1	5	1	7	3	6	3	3	4	7	4	4	4	4	4	4	3	2	4	3
Tibet402	0000000000000000000000000000000000111111111	2	2	3	3	2	5	1	7	3	2	3	3	6	7	4	4	4	4	4	4	3	2	4	3
Tibet403	0000000000000000000000000000000000111111111	2	2	3	3	1	5	1	7	3	4	3	3	5	7	4	4	4	4	4	4	3	2	4	3
Tibet404	0000000000000000000000000000000000111111111	2	2	3	3	2	5	1	8	3	4	3	3	4	7	2	4	4	4	5	4	3	2	4	3
Tibet405	0000000000000000000000000000000000111111111	2	2	3	3	2	5	1	7	3	2	3	3	7	6	4	4	4	4	4	4	3	2	4	3
Tibet406	0000000000000000000000000000000000111111111	2	2	3	3	1	5	1	7	3	5	3	3	4	7	4	4	4	4	3	4	3	2	4	3
Tibet407	0000000000000000000000000000000000111111111	2	2	3	3	2	5	1	5	3	4	3	3	6	8	2	4	4	4	5	4	3	2	4	3
Tibet408	0000000000000000000000000000000000111111111	2	2	3	3	2	5	1	7	3	4	3	3	6	3	2	4	5	4	5	4	3	2	4	3
Tibet409	0000000000000000000000000000000000111111111	2	2	3	3	2	5	1	7	3	4	4	3	5	7	2	4	4	4	5	4	3	2	4	3
Tibet410	0000000000000000000000000000000000111111111	2	2	3	3	1	5	1	7	3	4	3	3	5	7	4	4	4	4	4	4	3	2	4	3
Tibet411	0000000000000000000000000000000000111111111	2	2	3	3	1	5	1	7	3	4	3	3	5	7	4	4	4	4	4	4	3	2	4	3
Tibet412	0000000000000000000000000000000000111111111	2	2	3	3	1	5	1	7	3	5	3	2	5	7	4	4	4	4	4	4	3	2	4	3
Tibet413	0000000000000000000000000000000000111111111	2	2	3	3	2	5	1	7	3	5	3	3	4	8	2	4	4	5	5	4	3	2	4	3
Tibet414	0000000000000000000000000000000000111111111	2	2	2	3	2	5	1	7	3	5	3	3	6	8	2	4	4	4	5	4	3	2	4	3
Tibet415	0000000000000000000000000000000000111111111	2	2	3	3	2	5	1	7	3	5	3	3	6	10	2	4	4	4	5	4	3	2	4	3
Tibet416	0000000000000000000000000000000000111111111	2	2	3	3	1	5	1	7	3	6	3	3	4	7	4	4	4	4	4	4	3	2	4	3
Tibet417	0000000000000000000000000000000000111111111	2	2	3	3	2	5	1	7	3	5	3	3	6	7	4	4	4	4	4	4	3	2	4	3
Tibet418	0000000000000000000000000000000000111111111	2	2	3	2	2	5	1	7	3	5	3	1	6	2	4	4	4	4	4	4	3	2	4	3
Tibet419	0000000000000000000000000000000000111111111	2	2	3	3	2	5	1	8	3	4	3	3	6	7	2	4	4	4	5	4	3	2	4	3
Tibet420	1110000111111111111111000000000000111111111	2	2	5	4	2	5	1	7	3	4	3	3	2	7	4	4	2	4	4	4	4	2	4	3
Tibet421	0000000000000000000000000000000000111111111	2	2	3	3	1	5	1	7	3	5	2	3	5	7	4	4	4	4	4	4	3	2	4	3
Tibet422	0000000000000000000000000000000000111111111	2	2	2	3	2	5	1	5	3	6	3	3	9	8	3	4	4	4	4	4	5	2	4	3
Tibet423	0000000000000000000000000000000000111111111	2	2	3	3	1	5	1	7	3	5	3	2	5	7	4	4	4	4	4	4	3	2	4	3
Tibet424	0000000000000000000000000000000000111111111	2	2	3	3	2	5	1	7	3	5	3	3	6	7	4	4	4	3	5	4	3	2	4	3
Tibet425	0000000000000000000000000000000000111111111	2	2	3	3	2	5	1	8	3	4	3	3	6	7	2	4	4	4	5	4	3	2	4	3
Tibet426	0000000000000000000000000000000000111111111	2	2	3	3	2	5	1	7	3	2	3	3	6	7	4	4	4	4	4	4	3	2	4	3
Tibet427	0000000000000000000000000000000000000000001	2	3	2	3	2	5	1	6	3	3	3	4	3	7	2	3	4	2	3	2	4	1	4	3
Tibet428	0000000000000000000000000000000000111111111	2	2	3	3	2	5	1	7	3	2	2	3	6	7	4	4	3	4	4	4	3	2	4	3
Tibet429	0000000000000000000000000000000000111111111	2	2	3	3	2	5	1	7	3	6	3	3	6	8	2	4	4	4	5	2	3	2	4	3
Tibet430	0000000000000000000000000000000000111111111	2	2	3	3	2	5	1	7	3	5	3	3	6	8	2	4	4	4	5	4	3	2	4	3
Tibet431	0000000000000000000000000000000000111111111	2	2	3	3	2	5	1	8	3	4	3	3	6	7	2	4	4	4	5	4	3	2	4	3
Tibet432	0000000000000000000000000000000000111111111	2	2	3	3	2	5	1	7	3	5	3	3	4	8	2	4	4	5	5	4	3	2	4	3
Tibet433	0000000000000000000000000000000000111111111	2	2	3	3	1	5	1	7	3	3	3	3	6	7	4	4	4	4	4	4	3	2	4	3
Tibet434	1111111111111000000000000000111100001111111	2	2	2	2	2	5	1	2	2	3	3	2	6	8	2	4	4	4	1	2	1	2	4	3
Tibet435	0000000000000000000000000000000000111111111	2	2	3	2	1	5	1	6	3	6	2	3	5	7	4	4	4	4	4	4	3	2	4	3
Tibet436	0000000000000000000000000000000000111111111	2	1	3	2	2	5	1	7	3	2	3	3	7	7	4	2	4	4	4	4	3	2	4	3
Tibet437	0000000000000000000000000000000000111111111	2	2	3	2	2	5	1	7	3	5	3	3	6	7	4	4	4	4	4	4	3	2	4	3
Tibet438	0000000000000000000000000000000000111111111	2	2	3	2	1	5	1	7	3	6	3	4	5	7	1	4	4	4	4	4	3	2	4	3
Tibet439	1110000111111111111111000000000000111111111	2	2	5	3	2	5	1	7	3	4	3	3	2	7	4	4	2	4	4	4	4	2	4	3
Tibet440	0000000000000000000000000000000000111111111	2	2	3	2	2	5	1	7	3	5	2	3	6	7	4	4	4	4	4	4	3	2	4	3
Tibet441	0000000000000000000000000000000000111111111	2	2	3	2	1	5	1	7	3	5	3	3	4	7	4	4	4	4	4	4	2	2	4	3
Tibet442	0000000000000000000000000000000000111111111	2	2	3	2	1	5	1	7	3	5	3	3	5	1	4	4	4	4	4	4	3	2	4	3
Tibet443	0000000000000000000000000000000000111111111	2	2	3	3	2	5	1	7	3	5	3	4	5	8	2	4	4	4	5	4	3	2	4	3
Tibet444	1110000111111111111111000000000000111111111	2	2	5	4	2	5	1	7	3	4	3	3	2	7	4	4	2	4	4	4	4	2	4	3
Tibet445	0000000000000000000000000000000000111111111	2	2	3	3	2	5	1	7	3	5	2	3	6	10	2	4	4	4	5	4	3	2	4	3
Tibet446	0000000000000000000000000000000000111111111	2	2	3	3	2	5	1	5	3	5	3	3	6	7	4	4	4	4	4	4	3	2	4	3
Tibet447	0000000000000000000000000000000000111111111	2	2	3	3	2	5	1	5	3	5	3	3	6	7	4	4	4	4	4	4	3	2	4	3
Tibet448	0000000000000000000000000000000000111111111	2	2	3	3	1	5	1	7	3	6	3	3	4	7	4	3	4	4	5	4	3	2	4	3
Tibet449	0000000000000000000000000000000000111111111	2	2	3	3	2	5	1	8	3	5	3	3	6	8	4	4	4	3	4	4	3	2	4	3
Tibet450	0000000000000000000000000000000000111111111	2	2	3	3	2	5	1	7	3	2	4	3	7	7	4	4	4	4	4	4	3	2	4	3
Tibet451	0000000000000000000000000000000000111111111	2	2	3	3	1	5	1	7	3	5	3	3	5	7	4	5	4	4	4	4	3	2	4	3
Tibet452	0000000000000000000000000000000000111111111	2	2	3	3	1	5	1	7	3	5	3	3	5	7	4	4	4	4	4	4	3	2	4	3
Tibet453	0000000000000000000000000000000000111111111	2	2	3	3	2	5	1	7	3	2	3	3	7	7	4	4	4	3	4	4	3	2	4	3
Tibet454	0000000000000000000000000000000000111111111	2	3	3	3	1	5	1	7	3	5	3	3	4	5	4	4	4	4	4	4	3	2	4	3
Tibet455	0000000000000000000000000000000000111111111	2	1	3	3	1	5	1	7	3	2	3	3	6	7	4	4	4	4	4	4	3	2	4	3
Tibet456	0000000000000000000000000000000000111111111	2	3	3	3	2	5	1	7	3	5	3	3	6	7	4	4	4	4	4	4	3	2	4	3
Tibet457	0000000000000000000000000000000000111111111	2	1	3	3	2	5	1	7	3	5	3	3	5	7	2	4	4	4	5	4	3	2	4	3
Tibet458	0000000000000000000000000000000000111111111	2	2	3	3	1	5	1	7	3	4	3	3	5	7	4	4	4	4	4	4	3	2	4	3
Tibet459	0000000000000000000000000000000000111111111	2	2	3	3	1	5	1	7	4	5	3	3	4	7	4	4	4	4	4	4	2	2	4	3
Tibet460	0000000000000000000000000000000000111111111	2	2	3	3	2	5	1	5	3	5	3	3	6	8	2	4	4	4	5	4	3	2	4	3
Tibet461	0000000000000000000000000000000000111111111	2	2	2	3	2	5	1	5	4	3	3	3	4	8	2	4	4	2	3	2	4	1	4	3
Tibet462	0000000000000000000000000000000000111111111	2	2	3	3	2	5	1	7	3	5	2	3	6	7	4	4	4	4	4	4	3	2	4	3
Tibet463	0000000000000000000000000000000000111111111	2	2	3	3	2	5	1	7	3	2	3	3	7	7	4	4	4	4	4	4	3	2	4	3
Tibet464	0000000000000000000000000000000000111111111	2	2	3	3	1	5	1	7	3	6	3	4	5	7	1	4	4	4	4	4	3	2	4	3
Tibet465	0000000000000000000000000000000000111111111	2	2	3	3	2	5	1	8	3	5	3	3	6	7	4	3	4	4	4	4	3	2	4	3
Tibet466	1011111111111111111111111111111100001111111	2	2	2	3	2	5	1	5	3	3	3	3	2	10	2	4	4	2	3	2	4	1	4	3
Tibet467	0000000000000000000000000000000000111111111	2	2	3	3	1	6	1	7	3	5	2	3	9	7	2	4	4	4	4	4	3	2	4	3
Tibet468	0000000000000000000000000000000000111111111	2	2	3	3	1	5	1	7	3	5	3	3	5	6	4	4	4	4	4	4	3	2	4	3
Tibet469	0000000000000000000000000000000000111111111	2	2	2	3	2	5	1	3	3	6	3	3	5	6	3	4	4	4	4	4	5	2	4	3
Tibet470	0000000000000000000000000000000000111111111	2	2	3	3	2	5	1	7	3	4	3	3	6	7	2	4	4	4	5	4	3	2	4	3
Tibet471	0000000000000000000000000000000000111111111	2	2	3	3	2	5	1	6	3	5	3	3	6	8	2	4	4	4	6	4	3	2	4	3
Tibet472	0000000000000000000000000000000000111111111	2	2	3	3	1	5	1	7	3	6	2	3	4	7	4	4	4	4	4	4	3	2	4	3
Tibet473	0000000000000000000000000000000000111111111	2	2	3	3	2	5	1	7	3	5	3	3	6	7	2	4	4	4	4	4	3	2	4	3
Tibet474	0000000000000000000000000000000000111111111	2	2	3	3	2	5	1	7	3	6	3	3	6	8	2	4	3	4	5	4	2	2	4	3
Tibet475	0000000000000000000000000000000000111111111	2	2	3	3	1	5	1	7	3	2	3	2	6	7	4	4	4	4	4	4	3	2	4	3
Tibet476	0000000000000000000000000000000000111111111	2	2	3	3	1	5	1	7	3	5	3	3	5	7	2	4	3	4	4	4	3	2	4	3
Tibet477	0000000000000000000000000000000000111111111	2	2	3	3	2	5	1	7	3	2	3	3	7	7	4	4	4	4	4	4	3	2	4	3
Tibet478	0000000000000000000000000000000000111111111	2	2	3	3	1	5	1	7	3	5	3	3	5	7	4	4	4	4	3	4	3	3	4	3
Tibet479	0000000000000000000000000000000000111111111	2	1	3	3	2	5	1	7	3	5	3	3	6	8	2	4	4	4	5	4	3	2	4	3
Tibet480	0000000000000000000000000000000000111111111	2	2	3	4	2	5	1	6	3	5	3	3	7	7	4	4	4	4	4	4	3	2	4	3
Tibet481	0000000000000000000000000000000000111111111	2	2	3	3	2	5	1	7	3	4	3	3	5	7	2	4	4	4	5	4	3	2	4	3
Tibet482	0000000000000000000000000000000000111111111	2	2	3	3	1	5	1	7	3	5	3	3	4	6	2	4	4	4	4	4	2	2	4	3
Tibet483	0000000000000000000000000000000000111111111	2	2	3	3	2	5	1	8	3	6	3	3	6	8	2	4	3	4	5	4	2	2	4	3
Tibet484	0000000000000000000000000000000000111111111	2	2	3	3	2	5	1	7	2	5	3	3	5	10	4	4	4	4	4	4	3	2	4	3
Tibet485	0000000000000000000000000000000000111111111	2	2	2	3	2	5	1	5	3	3	3	3	3	8	2	3	4	2	3	2	4	1	4	3
Tibet486	0000000000000000000000000000000000111111111	2	1	3	2	2	5	1	7	3	5	2	3	3	8	2	4	4	3	5	4	3	2	4	3
Tibet487	1110000111111111111111000000000000111111111	2	2	5	3	2	5	1	7	3	4	3	3	2	7	4	4	2	4	4	4	4	2	4	3
Tibet488	0000000000000000000000000000000000111111111	2	2	3	2	1	5	1	7	3	6	2	3	3	8	2	4	4	4	4	4	3	2	4	2
Tibet489	0000000000000000000000000000000000111111111	2	2	3	2	1	5	1	7	3	5	3	3	5	7	2	2	4	4	4	4	3	2	4	3
Tibet490	0000000000000000000000000000000000111111111	2	2	3	3	2	5	1	5	3	5	3	4	6	8	2	4	4	4	5	4	3	2	4	3
Tibet491	0000000000000000000000000000000000111111111	2	2	3	3	1	5	1	7	3	5	3	3	6	1	2	4	4	4	5	4	3	2	4	3
Tibet492	0000000000000000000000000000000000111111111	2	2	3	3	2	5	1	6	3	5	3	3	6	8	2	4	3	4	5	4	3	2	4	3
Tibet493	0000000000000000000000000000000000111111111	2	2	3	3	2	5	1	7	3	4	3	2	9	6	4	4	4	4	4	4	3	2	4	3
Tibet494	1111111111111100000000001111111100001111111	1	2	4	3	2	5	1	5	3	2	3	1	2	6	2	2	2	3	3	1	2	2	4	3
Tibet495	0000000000000000000000000000000000111111111	2	2	3	3	2	5	1	5	3	3	2	4	6	8	2	4	4	4	5	4	3	2	4	3
Tibet496	0000000000000000000000000000000000111111111	2	2	3	3	2	5	1	4	3	5	3	3	6	8	2	4	4	5	5	4	3	2	4	3
Tibet497	0000000000000000000000000000000000111111111	2	2	3	2	1	5	1	7	3	5	3	3	5	7	4	2	4	4	4	4	3	2	4	3
Tibet498	0000000000000000000000000000000000111111111	2	2	3	3	2	5	1	7	3	5	3	3	5	8	2	4	4	4	5	4	3	2	4	3
Tibet499	0000000000000000000000000000000000111111111	2	2	3	3	2	5	1	7	2	5	3	3	6	6	3	4	4	3	4	4	3	2	4	3
Tibet500	0000000000000000000000000000000000111111111	2	2	3	3	2	5	1	7	3	5	3	3	6	7	4	4	4	4	4	4	3	2	4	3
Tibet501	0000000000000000000000000000000000111111111	2	2	3	3	1	5	1	7	3	5	3	3	5	7	4	4	4	3	4	4	3	2	2	3
Tibet502	0000000000000000000000000000000000111111111	2	2	3	3	2	5	1	7	3	5	3	3	6	6	2	4	4	4	5	4	3	2	4	3
Tibet503	1110000111111111111111000000000000111111111	2	2	5	3	2	5	1	7	3	5	3	3	2	8	2	3	2	6	4	2	3	2	4	3
Tibet504	0000000000000000000000000000000000111111111	2	2	3	3	1	5	1	7	3	5	3	2	4	7	2	4	4	4	4	3	2	2	4	3
Tibet505	0000000000000000000000000000000000111111111	2	4	3	3	2	5	1	6	3	5	3	3	6	8	2	4	4	4	4	4	3	2	4	3
Tibet506	0000000000000000000000000000000000111111111	2	2	3	3	2	5	1	7	3	2	3	1	3	7	4	4	2	4	4	2	3	2	4	3
Tibet507	0000000000000000000000000000000000111111111	2	2	3	3	2	5	1	6	3	5	4	3	6	7	4	4	4	4	4	4	3	2	4	3
Tibet508	1110000111111111111111000000000000111111111	2	2	5	4	2	5	1	7	3	4	3	3	2	7	4	4	2	4	4	4	4	2	4	3
Tibet509	0000000000000000000000000000000000111111111	2	2	3	3	1	5	1	7	3	6	2	3	5	7	4	4	4	4	4	4	3	2	4	3
Tibet510	0000000000000000000000000000000000111111111	2	2	3	3	2	5	1	7	3	5	3	3	4	8	2	4	4	4	5	4	3	2	4	3
Tibet511	0000000000000000000000000000000000111111111	2	2	3	3	2	5	1	7	3	2	3	1	7	7	4	4	4	4	4	4	3	2	4	3
Tibet512	0000000000000000000000000000000000111111111	2	2	3	3	2	5	1	7	3	5	3	3	6	7	4	4	4	4	4	4	3	2	4	3
Tibet513	0000000000000000000000000000000000111111111	2	2	3	3	1	5	1	7	3	6	3	3	4	7	4	4	4	4	4	4	3	2	4	3
Tibet514	0000000000000000000000000000000000111111111	2	2	3	3	2	5	1	7	3	5	3	4	6	8	4	4	4	4	4	4	3	2	4	3
Tibet515	0000000000000000000000000000000000111111111	2	2	3	3	2	5	1	7	3	5	3	3	6	8	2	4	4	4	5	4	3	2	4	3
Tibet516	0000000000000000000000000000000000111111111	2	2	3	3	2	5	1	7	3	4	3	3	6	8	2	4	4	3	5	4	3	2	4	3
Tibet517	0000000000000000000000000000000000111111111	2	2	3	3	2	5	1	7	3	2	3	3	7	7	4	4	4	4	4	4	3	2	4	3
Tibet157	1111100111111111111111111111111100001110111	2	2	2	3	2	5	1	5	3	3	2	4	3	8	2	3	4	4	2	2	3	1	4	3
Tibet158	0000000000000000000000000000000000111111111	2	2	3	3	2	5	1	7	3	5	2	3	6	8	2	4	4	4	6	4	3	2	4	3
Tibet159	0000000000000000000000000000000000111111111	2	2	3	3	2	5	1	8	3	4	3	3	6	7	2	4	4	5	5	4	3	2	4	3
Tibet160	0000000000000000000000000000000000111111111	2	2	3	3	1	5	1	7	3	6	3	4	4	7	4	4	4	4	4	4	3	2	4	3
Tibet161	0000000000000000000000000000000000111111111	2	2	3	3	2	5	1	7	3	2	3	3	6	7	4	4	4	4	3	4	3	2	4	3
Tibet162	0000000000000000000000000000000000111111111	2	2	3	3	2	5	1	8	3	4	3	3	6	7	2	4	4	4	5	4	3	2	4	2
Tibet163	0000000000000000000000000000000000111111111	2	2	3	4	2	5	1	6	3	5	3	3	7	7	4	4	4	4	4	4	3	2	4	3
Tibet164	0000000000000000000000000000000000111111111	2	2	3	3	2	5	1	5	3	5	3	3	6	8	2	4	4	4	5	4	3	2	4	3
Tibet165	0000000000000000000000000000000000111111111	2	2	3	3	2	5	1	4	3	5	3	4	6	8	2	4	4	4	5	4	3	2	4	3
Tibet166	1110000111111111111111000000000000111111111	2	2	7	4	2	5	1	7	3	4	2	3	2	8	4	4	2	4	4	4	4	2	4	3
Tibet167	0000000000000000000000000000000000111111111	2	2	3	3	2	5	1	7	3	5	3	3	5	8	2	4	4	4	5	4	3	2	4	3
Tibet168	0000000000000000000000000000000000111111111	2	2	3	2	2	6	1	5	3	5	3	3	5	11	4	4	4	4	6	4	3	2	4	3
Tibet169	0000000000000000000000000000000000111111111	2	2	3	3	2	5	1	7	3	5	3	3	5	8	2	4	4	4	5	4	3	2	4	3
Tibet170	0000000000000000000000000000000000111111111	2	2	3	3	2	5	1	7	3	5	3	3	5	8	2	4	4	4	5	4	3	2	4	3
Tibet171	0000000000000000000000000000000000111111111	2	2	3	3	2	5	1	7	3	2	3	3	6	7	4	4	4	4	4	4	3	2	4	3
Tibet172	0000000000000000000000000000000000111111111	2	2	3	3	2	5	1	7	3	5	3	3	6	7	4	4	4	4	4	4	3	2	4	3
Tibet173	0000000000000000000000000000000000111111111	2	2	3	3	2	5	1	8	3	4	3	3	6	7	2	4	4	4	5	4	3	2	4	3
Tibet174	0000000000000000000000000000000000111111111	2	2	3	3	2	5	1	7	3	5	4	3	6	3	2	4	5	4	5	4	3	2	4	3
Tibet175	0000000000000000000000000000000000111111111	2	2	3	3	2	5	1	7	3	4	3	3	5	7	2	4	4	4	5	4	3	2	4	3
Tibet176	0000000000000000000000000000000000111111111	2	2	3	3	1	5	1	7	3	6	3	3	4	7	4	4	4	3	4	4	3	2	4	3
Tibet177	0000000000000000000000000000000000111111111	2	2	3	3	2	5	1	8	3	4	3	3	6	7	2	4	4	4	4	4	3	2	4	3
Tibet178	0000000000000000000000000000000000111111111	2	2	3	3	1	5	1	7	3	6	3	4	4	7	4	4	4	4	4	4	3	2	4	3
Tibet179	0000000000000000000000000000000000111111111	2	2	3	3	1	5	1	7	3	6	3	4	5	7	2	4	4	4	4	4	3	2	4	3
Tibet180	0000000000000000000000000000000000111111111	2	2	3	3	2	5	1	7	3	5	3	3	6	7	4	4	4	4	4	4	3	2	4	3
Tibet181	0000000000000000000000000000000000111111111	2	2	3	3	2	5	1	2	3	5	3	3	6	8	2	4	4	4	5	4	3	2	4	3
Tibet182	0000000000000000000000000000000000111111111	2	2	3	3	2	5	1	7	3	5	3	3	6	7	4	4	4	4	4	4	3	2	4	3
Tibet183	0000000000000000000000000000000000111111111	2	2	3	3	1	5	1	7	3	4	3	3	5	7	4	4	4	4	4	4	3	2	4	3
Tibet184	0000000000000000000000000000000000111111111	2	2	3	3	1	5	1	7	3	6	3	3	4	7	4	4	4	2	3	4	3	2	4	3
Tibet185	0000000000000000000000000000000000111111111	2	2	3	3	2	5	1	7	3	5	3	3	6	7	4	4	4	4	4	4	3	2	4	3
Tibet186	0000000000000000000000000000000000111111111	2	2	3	3	2	5	1	7	3	5	3	3	4	7	2	4	4	4	5	4	3	2	4	3
Tibet187	0000000000000000000000000000000000111111111	2	2	3	3	1	5	1	7	3	5	3	3	5	8	4	4	4	4	3	4	3	3	4	3
Tibet188	0000000000000000000000000000000000111111111	2	2	3	3	1	5	1	7	3	5	3	3	5	7	4	4	4	4	4	4	3	2	4	3
Tibet189	0000000000000000000000000000000000111111111	2	2	3	3	1	5	1	7	3	5	3	3	5	7	2	4	4	4	4	4	3	2	4	3
Tibet190	0000000000000000000000000000000000111111111	2	2	3	3	2	5	1	5	3	5	3	3	6	8	2	4	4	4	5	4	3	2	4	3
Tibet191	0000000000000000000000000000000000111111111	2	2	3	3	2	5	1	5	3	5	3	3	6	7	2	4	4	4	7	4	3	2	4	3
Tibet192	0000000000000000000000000000000000111111111	2	2	3	3	2	5	1	8	3	4	3	3	6	7	2	4	4	4	5	4	3	2	4	3
Tibet193	0000000000000000000000000000000000111111111	2	2	3	3	2	5	1	7	3	5	3	3	6	7	4	4	4	4	4	4	3	2	4	3
Tibet194	0000000000000000000000000000000000111111111	2	2	3	3	2	5	1	7	3	5	3	3	6	7	4	4	4	4	4	4	3	2	4	3
Tibet195	0000000000000000000000000000000000111111111	2	2	3	3	2	5	1	7	3	5	3	3	4	8	2	4	4	5	5	4	3	2	4	3
Tibet196	0000000000000000000000000000000000111111111	2	2	3	3	2	5	1	7	3	5	3	3	6	7	4	4	4	4	4	4	3	2	4	3
Tibet197	0000000000000000000000000000000000111111111	2	3	2	3	2	5	1	5	2	3	1	2	2	7	2	4	4	4	1	2	1	2	4	3
Tibet198	0000000000000000000000000000000000111111111	2	2	3	3	2	5	1	7	3	5	3	3	8	7	4	4	4	4	4	4	3	2	4	3
Tibet199	0000000000000000000000000000000000111111111	2	2	3	3	1	5	1	7	3	5	3	3	6	7	4	4	4	4	4	4	3	3	4	3
Tibet200	0000000000000000000000000000000000111111111	2	2	3	3	1	5	1	8	3	5	3	3	5	2	4	4	4	4	4	4	3	2	4	3
Tibet201	0000000000000000000000000000000000111111111	2	2	3	3	1	5	1	7	3	5	3	3	4	7	4	4	4	4	4	4	2	2	4	3
Tibet202	0000000000000000000000000000000000111111111	2	2	3	3	2	5	1	5	3	5	3	3	6	8	2	4	4	4	5	4	3	2	4	3
Tibet203	0000000000000000000000000000000000111111111	2	2	3	3	2	5	1	7	3	5	3	3	6	7	4	4	4	5	4	4	3	2	4	3
Tibet204	0000000000000000000000000000000000111111111	2	2	3	3	2	5	1	7	3	5	3	3	6	7	2	5	4	4	3	3	3	2	4	3
Tibet205	0000000000000000000000000000000000111111111	2	2	3	3	2	5	1	7	3	2	3	3	6	7	4	4	4	4	4	4	3	2	4	3
Tibet206	1111111111110111111111111111111100001111111	2	2	2	2	2	5	1	7	3	3	2	3	3	12	2	3	5	2	2	2	3	1	4	3
Tibet207	0000000000000000000000000000000000111111111	2	2	3	3	2	5	1	8	3	4	3	3	5	11	2	4	4	4	5	4	2	2	4	3
Tibet208	0000000000000000000000000000000000111111111	2	2	3	3	2	5	1	6	3	5	3	3	6	7	4	4	4	4	4	4	3	2	4	3
Tibet209	0000000000000000000000000000000000111111111	2	2	3	3	2	5	1	4	3	5	3	4	6	8	2	4	4	4	5	4	3	2	4	3
Tibet210	0000000000000000000000000000000000111111111	2	1	3	2	2	5	1	7	3	5	3	3	3	8	2	4	4	3	5	4	3	2	4	3
Tibet211	0000000000000000000000000000000000111111111	2	2	3	4	2	5	1	7	3	5	3	3	6	7	4	4	4	4	4	4	3	2	4	3
Tibet212	0000000000000000000000000000000000111111111	2	2	3	3	2	5	1	8	3	6	3	3	6	8	2	4	3	4	5	4	2	2	4	3
Tibet213	0000000000000000000000000000000000111111111	2	2	3	4	2	5	1	6	3	4	2	3	6	7	3	4	4	3	4	4	3	2	4	3
Tibet214	0000000000000000000000000000000000111111111	2	2	3	3	1	5	1	7	3	4	3	3	5	7	4	4	4	3	4	4	3	2	4	3
Tibet215	0000000000000000000000000000000000111111111	2	2	3	3	1	5	1	7	3	6	3	4	4	7	2	4	4	4	4	4	3	2	4	3
Tibet216	0000000000000000000000000000000000111111111	2	4	3	3	2	5	1	7	3	5	4	3	6	7	4	4	4	4	4	4	3	2	4	3
Tibet217	0000000000000000000000000000000000111111111	2	2	3	3	1	5	1	7	3	6	3	3	3	8	4	4	4	4	4	4	3	2	4	2
Tibet218	0000000000000000000000000000000000111111111	2	2	3	3	2	5	1	7	3	4	3	3	8	6	4	4	4	4	4	4	3	2	4	3
Tibet219	0000000000000000000000000000000000111111111	2	2	3	3	2	5	1	5	3	5	3	3	6	8	2	4	4	4	5	4	3	2	4	3
Tibet220	0000000000000000000000000000000000111111111	2	2	3	3	1	5	1	7	3	5	3	3	4	8	4	2	4	4	4	4	3	2	4	3
Tibet221	0000000000000000000000000000000000111111111	2	2	3	3	2	5	1	7	2	5	3	3	6	7	4	4	4	4	4	4	4	2	4	3
Tibet222	0000000000000000000000000000000000111110111	2	2	3	4	1	5	1	7	3	5	3	2	5	7	4	4	4	4	4	4	3	2	4	3
Tibet223	0000000000000000000000000000000000111111111	2	2	3	3	2	5	1	8	3	4	3	3	6	7	2	4	4	4	5	4	3	2	4	3
Tibet224	0000000000000000000000000000000000111111111	2	2	3	4	2	5	1	7	3	2	3	3	6	7	4	4	4	4	4	4	5	2	4	3
Tibet225	0000000000000000000000000000000000111111111	2	2	3	3	1	5	1	7	3	6	3	3	4	8	4	4	4	4	4	4	3	2	4	3
Tibet226	0000000000000000000000000000000000111111111	2	2	3	3	2	5	1	6	3	4	3	3	4	6	3	4	4	3	4	4	3	2	4	3
Tibet227	0000000000000000000000000000000000111111111	2	2	3	3	2	5	1	7	2	5	3	3	6	7	4	4	4	4	4	4	4	2	4	3
Tibet228	0000000000000000000000000000000000111111111	2	2	3	3	2	5	1	7	3	5	3	3	6	7	4	4	4	4	4	4	3	2	4	3
Tibet229	0000000000000000000000000000000000111111111	2	4	3	3	2	5	1	6	3	5	3	1	6	8	2	4	4	4	4	4	3	2	4	3
Tibet230	0000000000000000000000000000000000111111111	2	2	3	3	2	5	1	7	3	5	3	3	5	7	2	4	4	4	5	4	3	2	4	3
Tibet231	0000000000000000000000000000000000111111111	2	2	3	3	2	5	1	11	3	5	3	3	7	8	4	4	4	4	4	4	3	2	4	3
Tibet232	0000000000000000000000000000000000111111111	2	2	2	3	2	5	1	4	3	3	2	4	3	7	2	3	4	2	3	2	5	1	4	3
Tibet233	0000000000000000000000000000000000111111111	2	2	3	3	1	5	1	7	3	5	3	3	4	7	4	4	4	4	4	4	2	2	4	3
Tibet234	0000000000000000000000000000000000111111111	2	2	3	3	2	5	1	7	3	5	3	3	5	8	2	4	4	4	5	4	3	2	4	3
Tibet235	0000000000000000000000000000000000111111111	2	2	3	3	2	5	1	7	3	5	3	3	5	8	2	4	4	4	5	4	3	2	4	3
Tibet236	0000000000000000000000000000000000111111111	2	2	3	3	2	5	1	7	3	5	3	3	5	8	2	4	4	4	5	4	3	2	4	3
Tibet237	0000000000000000000000000000000000010101010	2	2	3	3	2	6	1	6	3	4	3	2	5	8	2	4	4	1	4	4	4	2	4	3
Tibet238	0000000000000000000000000000000000111111111	2	2	3	3	2	5	1	7	3	5	3	3	6	7	4	4	4	4	4	4	3	2	4	3
Tibet239	0000000000000000000000000000000000111111111	2	2	3	3	1	5	1	7	3	5	3	3	4	7	4	4	4	4	4	4	3	2	4	3
Tibet240	0000000000000000000000000000000000111111111	2	2	3	4	2	5	1	6	3	5	3	3	7	7	4	4	4	4	4	4	3	2	4	3
Tibet241	1110000111111111111111000000000000111111111	2	2	7	4	2	5	1	7	3	4	2	3	4	7	4	4	2	4	4	4	4	2	4	3
Tibet242	0000000000000000000000000000000000111111111	2	2	3	3	2	6	1	7	3	2	3	3	6	7	4	4	4	4	4	4	3	2	4	3
Tibet243	0000000000000000000000000000000000111111111	2	2	3	3	2	5	1	4	3	5	3	3	6	7	4	4	4	4	4	4	3	2	4	3
Tibet244	0000000000000000000000000000000000111111111	2	2	3	3	2	5	1	7	3	5	3	3	6	7	4	4	4	4	4	4	3	2	4	3
Tibet245	0000000000000000000000000000000000111111111	2	2	3	3	2	5	1	7	5	2	3	3	7	7	4	4	4	4	4	4	3	2	4	3
Tibet246	0000000000000000000000000000000000111111111	2	2	3	3	2	5	1	7	3	5	3	3	5	8	2	4	4	4	5	4	3	2	2	3
Tibet247	0000000000000000000000000000000000111111111	2	2	3	3	1	5	1	7	3	6	3	3	4	7	4	4	4	4	4	4	3	2	4	3
Tibet248	0000000000000000000000000000000000111111111	2	2	3	3	2	5	1	8	3	2	3	3	6	7	4	4	4	4	4	4	3	2	4	3
Tibet249	0000000000000000000000000000000000111111111	2	2	2	3	2	5	1	6	3	2	2	5	3	8	2	3	4	1	3	2	3	1	4	3
Tibet250	0000000000000000000000000000000000111111111	2	2	3	2	2	5	1	7	3	5	3	1	6	2	4	4	4	4	4	4	3	2	4	3
Tibet251	0000000000000000000000000000000000111111111	2	2	3	3	2	5	1	7	2	5	3	3	6	7	4	4	4	4	4	4	4	2	4	3
Tibet252	0000000000000000000000000000000000111111111	2	2	3	3	1	5	1	7	3	5	3	3	4	9	4	2	4	4	4	4	3	2	4	3
Tibet253	1011111111111111111111111111111100001111111	2	2	2	3	2	5	1	5	3	3	2	3	3	1	2	3	4	2	3	2	4	1	4	3
Tibet254	0000000000000000000000000000000000111111111	2	2	3	3	1	5	1	7	3	6	3	4	4	7	4	4	4	4	4	4	3	2	4	3
Tibet255	0000000000000000000000000000000000111111111	2	2	3	3	2	5	1	5	3	5	3	3	6	8	2	4	4	4	5	4	3	2	4	3
Tibet256	0000000000000000000000000000000000111111111	2	2	3	3	2	5	1	7	3	5	3	3	6	7	4	4	4	4	4	4	3	2	4	3
Tibet257	0000000000000000000000000000000000111111111	2	2	3	3	1	5	1	7	3	5	3	3	5	7	4	4	4	3	4	4	3	2	2	3
Tibet258	1011111111111111111111111111111100001111111	2	2	2	3	2	5	1	5	3	4	2	3	8	8	2	3	4	2	3	2	3	1	4	3
Tibet259	0000000000000000000000000000000000111111111	2	2	2	3	2	5	1	5	2	3	1	2	2	7	2	4	4	4	1	2	3	2	4	3
Tibet260	0000000000000000000000000000000000111111111	2	2	3	3	2	5	1	7	3	5	3	3	6	7	4	4	4	4	4	4	3	2	4	3
Tibet261	0000000000000000000000000000000000111111111	2	2	3	3	2	5	1	7	3	4	3	3	6	8	2	4	4	3	5	4	3	2	4	3
Tibet262	0000000000000000000000000000000000111110111	2	2	3	3	1	5	1	7	3	5	3	3	5	7	4	4	4	4	4	4	3	3	4	3
Tibet263	0000000000000000000000000000000000111111111	2	2	3	3	1	5	1	7	3	6	3	4	4	7	2	4	4	4	4	4	3	2	4	3
Tibet264	0000000000000000000000000000000000111111111	2	2	3	3	2	5	1	6	3	3	3	3	6	8	2	4	4	4	5	4	3	2	4	3
Tibet265	0000000000000000000000000000000000111111111	2	2	3	3	2	5	1	10	3	5	3	3	6	7	4	4	4	5	4	4	3	2	4	3
Tibet266	1110000111111111111111000000000000111111111	2	2	7	4	2	5	1	7	3	4	2	3	2	7	4	4	2	4	4	4	4	2	4	3
Tibet267	0000000000000000000000000000000000111111111	2	2	3	3	1	5	1	7	3	5	3	3	4	7	4	4	4	4	4	4	2	2	4	3
Tibet268	0000000000000000000000000000000000111111111	2	2	3	3	2	5	1	9	3	5	3	3	7	7	4	4	4	4	4	4	3	2	4	3
Tibet269	1011111111111111111111111111111100001111111	2	2	2	3	2	5	1	5	3	3	2	3	7	11	4	3	4	2	3	2	4	1	4	3
Tibet270	0000000000000000000000000000000000111111111	2	2	3	3	1	5	1	7	3	6	3	4	4	7	4	4	4	4	4	4	3	2	4	3
Tibet271	1110000111111111111111000000000000111111111	2	2	7	4	2	5	1	7	3	4	1	3	9	7	4	4	2	4	4	4	4	2	4	3
Tibet272	0000000000000000000000000000000000111111111	2	2	3	3	2	5	1	7	3	5	3	3	5	8	2	4	4	4	5	4	3	2	4	3
Tibet273	0000000000000000000000000000000000111111111	2	2	3	3	1	5	1	7	3	6	3	3	3	7	4	4	4	4	4	4	3	2	4	3
Tibet274	0000000000000000000000000000000000111111111	2	2	3	3	1	5	1	7	3	5	3	3	4	7	4	4	4	4	5	4	3	3	4	3
Tibet275	0000000000000000000000000000000000111111111	2	2	3	3	2	5	1	7	3	5	3	3	6	7	4	4	4	5	4	4	3	2	4	3
Tibet276	0000000000000000000000000000000000111111111	2	3	3	2	1	5	1	7	3	5	3	3	5	7	4	2	4	4	4	4	3	2	4	3
Tibet277	0000000000000000000000000000000000111111110	2	2	3	4	2	5	1	6	3	4	2	3	6	7	3	4	4	3	4	4	3	2	4	3
Tibet278	0000000000000000000000000000000000111111111	2	2	3	3	2	5	1	7	3	2	3	3	6	7	4	4	4	4	4	4	3	2	4	3
Tibet279	0000000000000000000000000000000000111111111	2	2	3	3	2	5	1	5	3	2	3	3	7	7	4	2	4	4	4	4	3	2	4	3
Tibet280	0000000000000000000000000000000000111111111	2	2	3	3	1	5	1	7	3	6	3	4	4	7	2	4	4	4	4	4	3	2	4	3
Tibet281	0000000000000000000000000000000000111111111	2	2	3	3	2	5	1	6	1	5	3	3	6	7	4	4	4	2	4	4	3	2	4	3
Tibet282	0000000000000000000000000000000000111111111	2	2	3	3	2	5	1	7	3	4	3	3	6	8	2	4	4	4	5	4	3	2	4	3
Tibet283	0000000000000000000000000000000000111111111	2	2	3	3	2	5	1	7	3	2	3	3	7	7	4	4	4	4	4	4	3	2	4	3
Tibet284	0000000000000000000000000000000000111111111	2	2	3	3	1	5	1	7	3	6	3	4	4	7	4	4	4	4	4	4	3	2	4	3
Tibet285	0000000000000000000000000000000000111111111	2	2	3	3	2	5	1	7	3	5	3	3	5	8	2	4	4	6	5	4	3	2	4	3
Tibet286	0000000000000000000000000000000000111111111	2	2	3	3	1	5	1	7	3	6	3	3	4	7	4	4	4	4	4	4	3	2	4	3
Tibet287	0000000000000000000000000000000000111111111	2	2	3	3	1	5	1	7	3	5	3	2	5	7	2	4	4	4	4	4	3	2	4	3
Tibet288	0000000000000000000000000000000000111111111	2	2	3	3	2	5	1	7	3	5	3	3	5	8	2	4	4	4	4	4	3	2	4	3
Tibet289	0000000000000000000000000000000000111111111	2	2	3	3	2	5	1	8	3	4	3	3	6	7	2	4	4	4	5	4	3	2	4	3
Tibet290	0000000000000000000000000000000000111111111	2	2	3	3	2	5	1	7	3	5	2	3	6	8	2	4	4	4	6	4	3	2	4	3
Tibet291	0000000000000000000000000000000000111111111	2	2	3	3	1	5	1	7	3	6	3	3	4	7	4	4	4	4	4	4	3	2	4	3
Tibet292	0000000000000000000000000000000000111111111	2	2	3	3	1	5	1	7	3	5	3	3	5	7	4	4	4	4	4	4	3	2	4	3
Tibet293	0000000000000000000000000000000000111111111	2	2	3	3	1	5	1	7	3	5	3	3	5	7	4	4	4	4	4	4	3	2	4	3
Tibet294	0000000000000000000000000000000000111111111	2	2	3	3	2	5	1	7	3	5	3	3	5	8	2	4	4	4	5	4	3	2	4	3
Tibet295	0000000000000000000000000000000000111111111	2	2	3	3	2	5	1	7	3	5	3	3	6	7	4	4	4	4	4	4	3	2	4	3
Tibet296	0000000000000000000000000000000000111111111	2	2	2	2	2	5	1	5	3	3	2	3	3	5	2	1	4	2	3	2	3	1	4	3
Tibet297	0000000000000000000000000000000000111111111	2	2	3	3	2	5	1	7	3	5	3	3	6	8	4	4	4	4	4	4	3	2	4	3
Tibet298	0000000000000000000000000000000000111111111	2	2	3	3	2	5	1	7	2	5	3	3	6	7	4	4	4	4	4	4	4	2	4	3
Tibet299	0000000000000000000000000000000000111111111	2	2	3	3	2	5	1	7	5	2	3	3	7	7	4	4	4	4	4	4	3	2	4	3
Tibet300	0000000000000000000000000000000000111111111	2	2	3	3	2	5	1	8	3	4	3	3	5	10	2	4	4	4	5	4	3	2	4	3
Tibet301	0000000000000000000000000000000000111111111	2	2	3	3	2	5	1	7	3	5	3	3	6	7	4	4	4	4	4	4	3	2	4	3
Tibet302	0000000000000000000000000000000000111111111	2	2	3	2	1	5	1	7	3	5	3	3	5	7	4	2	4	3	4	4	3	2	4	3
Tibet303	0000000000000000000000000000000000111111111	2	2	3	3	2	5	1	7	3	2	3	3	7	7	4	4	4	4	4	4	3	2	4	3
Tibet304	0000000000000000000000000000000000111111111	2	2	3	3	2	5	1	7	3	5	3	3	6	8	2	4	4	5	5	4	3	2	4	3
Tibet305	0000000000000000000000000000000000111111111	2	2	3	4	2	5	1	6	3	4	2	3	6	7	3	4	4	3	4	4	3	2	4	3
Tibet306	0000000000000000000000000000000000111111111	2	2	3	3	2	5	1	7	3	4	3	3	5	7	2	4	4	4	5	4	3	2	4	3
Tibet307	0000000000000000000000000000000000111111111	2	2	3	3	1	5	1	7	3	6	3	3	4	7	4	4	4	4	4	4	3	2	4	3
Tibet308	0000000000000000000000000000000000111111111	2	2	3	3	2	5	1	7	3	5	3	3	6	8	2	4	4	4	5	4	3	2	4	3
Tibet309	0000000000000000000000000000000000111111111	2	2	2	3	2	5	1	5	3	3	2	3	1	6	2	3	4	2	3	2	4	1	4	3
Tibet310	0000000000000000000000000000000000111111111	2	2	3	3	2	5	1	7	3	5	3	3	7	11	2	4	4	4	4	4	3	2	4	3
Tibet311	0000000000000000000000000000000000111111111	2	2	3	3	2	5	1	4	3	5	3	4	6	8	2	4	4	4	5	4	3	2	4	3
Tibet312	0000000000000000000000000000000000111111111	2	2	3	3	2	5	1	7	3	4	3	3	6	8	2	4	4	4	5	4	3	2	4	3
Tibet313	0000000000000000000000000000000000111111111	2	2	3	3	2	5	1	7	3	5	3	3	6	7	4	4	4	4	4	4	3	2	4	3
Tibet314	0000000000000000000000000000000000111111111	2	2	3	3	2	5	1	7	3	5	3	3	6	7	4	4	4	4	4	4	3	2	4	3
Tibet315	0000000000000000000000000000000000111111111	2	2	3	3	2	5	1	7	3	5	2	3	6	4	2	4	4	4	6	4	3	2	4	3
Tibet316	0000000000000000000000000000000000111111111	2	2	3	3	2	5	1	5	3	5	3	3	6	8	4	4	4	4	5	4	3	2	4	3
Tibet317	0000000000000000000000000000000000111111111	2	2	3	3	1	5	1	7	3	6	3	3	5	7	2	4	4	4	4	4	3	2	4	3
Tibet318	0000000000000000000000000000000000111111111	2	2	3	3	2	5	1	4	3	5	3	4	6	8	4	4	4	4	5	4	3	2	4	3
Tibet319	0000000000000000000000000000000000111111111	2	2	3	3	1	5	1	7	3	5	3	3	5	7	2	4	4	4	4	4	3	2	4	3
Tibet320	0000000000000000000000000000000000111111111	2	2	3	3	2	5	1	7	3	5	3	3	6	6	4	4	4	4	4	4	3	2	4	3
Tibet321	0000000000000000000000000000000000111111111	2	2	3	3	2	5	1	7	3	5	3	3	5	6	2	4	4	4	5	4	3	2	4	3
Tibet322	0000000000000000000000000000000000111111111	2	3	3	2	1	5	1	7	3	5	3	3	5	7	4	2	4	4	4	4	3	2	4	3
Tibet323	0000000000000000000000000000000000111111111	2	2	3	3	2	5	1	7	3	5	3	3	6	7	4	4	4	4	4	4	3	2	4	3
Tibet324	0000000000000000000000000000000000111111111	2	2	3	3	1	5	1	7	3	6	3	3	4	7	4	4	4	4	3	4	3	2	4	3
Tibet325	0000000000000000000000000000000000111111111	2	2	3	3	1	5	1	7	3	6	3	4	4	7	4	4	4	4	4	4	3	2	4	3
Tibet326	0000000000000000000000000000000000111111111	2	2	3	3	2	5	1	7	3	5	3	3	5	8	2	4	4	4	5	4	3	2	4	3
Tibet327	0000000000000000000000000000000000111111111	2	2	3	3	2	5	1	7	3	2	3	3	6	7	4	4	4	4	4	4	3	2	4	3
Tibet328	0000000000000000000000000000000000111111111	2	2	3	3	2	5	1	7	3	5	3	3	6	8	2	4	4	4	5	4	3	2	4	3
Tibet329	0000000000000000000000000000000000111111111	2	2	3	3	2	5	1	7	3	5	3	3	6	7	4	4	4	4	4	4	3	2	4	3
Tibet330	0000000000000000000000000000000000111111111	2	2	3	3	2	5	1	7	3	2	3	3	6	7	4	4	4	4	4	4	3	2	4	3
Tibet331	0000000000000000000000000000000000111111111	2	2	3	3	1	5	1	7	3	6	3	4	5	7	1	4	4	4	4	4	3	2	4	3
Tibet332	0000000000000000000000000000000000111111111	2	2	2	3	2	5	1	4	3	3	2	2	3	9	2	3	4	2	3	2	4	1	4	3
Tibet333	0000000000000000000000000000000000111111111	2	2	3	3	2	5	1	7	2	5	3	3	6	11	3	4	4	3	4	4	3	2	4	3
Tibet334	0000000000000000000000000000000000111111111	2	1	3	2	2	5	1	7	3	5	3	3	3	8	2	4	4	3	5	4	3	2	4	3
Tibet335	0000000000000000000000000000000000111111111	2	2	3	3	2	5	1	7	3	2	3	3	6	7	4	4	4	4	4	4	3	2	4	3
Tibet336	0000000000000000000000000000000000111111111	2	2	3	3	2	5	1	7	3	5	3	3	6	7	4	4	4	4	4	4	3	2	4	3
Tibet337	0000000000000000000000000000000000111111111	2	2	3	3	2	5	1	7	3	5	3	3	6	11	2	4	4	4	5	6	3	2	4	3
Tibet338	0000000000000000000000000000000000111111111	2	2	3	3	1	5	1	7	3	5	3	3	4	3	4	4	4	4	4	4	2	2	4	3
Tibet339	0000000000000000000000000000000000111111111	2	2	3	3	1	5	1	7	3	5	3	3	4	7	4	4	4	4	4	4	2	2	4	3
Tibet340	0000000000000000000000000000000000111111111	2	2	3	3	2	5	1	2	3	5	3	3	6	8	2	4	4	4	5	4	3	2	4	3
Tibet341	0000000000000000000000000000000000111111111	2	2	3	3	1	5	1	7	3	5	3	3	4	4	4	4	4	4	4	4	2	2	4	3
Tibet342	0000000000000000000000000000000000111111111	2	2	3	3	1	5	1	7	3	5	3	3	5	7	4	4	4	4	4	4	3	3	4	3
Tibet343	0000000000000000000000000000000000111111111	2	2	3	3	2	5	1	7	3	5	3	3	5	8	2	4	4	4	5	4	3	2	4	3
Tibet344	0000000000000000000000000000000000111111111	2	2	3	3	2	5	1	8	3	2	3	3	7	7	4	4	4	4	4	4	3	2	4	3
Tibet345	0000000000000000000000000000000000111111111	2	2	3	3	1	5	1	7	3	5	3	3	4	7	4	4	4	4	4	4	2	2	4	3
Tibet346	0000000000000000000000000000000000111111111	2	2	3	3	2	5	1	6	3	5	3	3	4	8	3	4	4	3	4	4	4	2	4	3
Tibet347	0000000000000000000000000000000000111111111	2	2	3	3	1	5	1	7	3	6	3	3	4	7	4	4	4	4	4	4	3	2	4	3

## Sheet: Sheet2
000000000003771
000000000003771
000000000003771
000000000003771
000000000003771
000000000003771
000000000003771
000000000003771
000000000003771
000000000003771
000000000003771
000000000003771
000000000003771
000000000003771
000000000003771
000000000003771
000000000003771
000000000003771
000000000003771
000000000003771
000000000003771
000000000003771
000000000003771
000000000003771
000000000003771
000000000003771
000000000003771
000000000003771
000000000003771
000000000003771
000000000003771
000000000003771
000000000003771
000000000003771
000000000003771
000000000003771
000000000003771
000000000003771
000000000003771
000000000003771
000000000003771
000000000003771
000000000003771
000000000003771
000000000003771
000000000003771
000000000003771
000000000003771
000000000003771
000000000003771
000000000003771
000000000003771
000000000003771
000000000003771
000000000003771
000000000003771
000000000003771
000000000003771
000000000003771
000000000003771
000000000003771
000000000003771
000000000003771
000000000003771
000000000003771
000000000003771
000000000003771
000000000003771
000000000003771
000000000003771
000000000003771
000000000003771
000000000003771
000000000003771
000000000003771
000000000003771
000000000003771
000000000003771
000000000003771
000000000003771
000000000003771
000000000003771
000000000003771
000000000003771
000000000003771
000000000003771
000000000003771
000000000003771
000000000003771
000000000003771
000000000003771
000000000003771
000000000003771
000000000003771
000000000003771
000000000003771
000000000003771
000000000003771
000000000003771
000000000003771
000000000003771
000000000003771
000000000003771
000000000003771
000000000003771
000000000003771
000000000003771
000000000003771
000000000003771
000000000003771
000000000003771
000000000003771
000000000003771
000000000003771
000000000003771
000000000003771
000000000003771
000000000003771
000000000003771
000000000003771
000000000003771
000000000003771
000000000003771
000000000003771
000000000003771
000000000003771
000000000003771
000000000003771
000000000003771
000000000003771
000000000003771
000000000003771
000000000003771
000000000003771
000000000003771
000000000003771
000000000003771
000000000003771
000000000003771
000000000003771
000000000003771
000000000003771
000000000003771
000000000003771
000000000003771
000000000003771
000000000003771
000000000003771
000000000003771
000000000003771
000000000003771
000000000003771
000000000003771
000000000003771
000000000003771
000000000003771
000000000003771
000000000003771
000000000003771
000000000003771
000000000003771
000000000003771
000000000003771
000000000003771
000000000003771
000000000003771
000000000003771
000000000003771
000000000003771
000000000003771
000000000003771
000000000003771
000000000003771
000000000003771
000000000003771
000000000003771
000000000003771
000000000003771
000000000003771
000000000003771
000000000003771
000000000003771
000000000003771
000000000003771
000000000003771
000000000003771
000000000003771
000000000003771
000000000003771
000000000003771
000000000003771
000000000003771
000000000003771
000000000003771
000000000003771
000000000003771
000000000003771
000000000003771
000000000003771
000000000003771
000000000003771
000000000003771
000000000003771
000000000003771
000000000003771
000000000003771
000000000003771
000000000003771
000000000003771
000000000003771
000000000003771
000000000003771
000000000003771
000000000003771
000000000003771
000000000003771
000000000003771
000000000003771
000000000003771
000000000003771
000000000003771
000000000003771
000000000003771
000000000003771
000000000003771
000000000003771
000000000003771
000000000003771
000000000003771
000000000003771
000000000003771
000000000003771
000000000003771
000000000003771
000000000003771
000000000003771
000000000003771
000000000003771
000000000003771
000000000003771
000000000003771
000000000003771
000000000003771
000000000003771
000000000003771
000000000003771
000000000003771
000000000003771
000000000003771
000000000003771
000000000003771
000000000003771
000000000003771
000000000003771
000000000003771
000000000003771
000000000003771
000000000003771
000000000003771
000000000003771
000000000003771
000000000003771
000000000003771
000000000003771
000000000003771
000000000003771
000000000003771
000000000003771
000000000003771
000000000003771
000000000003771
000000000003771
000000000003771
000000000003771
000000000003771
000000000003771
000000000003771
000000000003771
000000000003771
000000000003771
000000000003771
000000000003771
000000000003771
000000000003771
000000000003771
000000000003771
000000000003771
000000000003771
000000000003771
000000000003771
000000000003771
000000000003771
000000000003771
000000000003771
000000000003771
000000000003771
000000000003771
000000000003771
000000000003771
000000000003771
000000000003771
000000000003771
000000000003771
000000000003771
000000000003771
000000000003771
000000000003771
000000000003771
000000000003771
000000000003771
000000000003771
000000000003771
000000000003771
000000000003771
000000000003771
000000000003771
000000000003771
000000000003771
000000000003771
000000000003771
000000000003771
000000000003771
000000000003771
000000000003771
000000000003771
000000000003771
000000000003771
000000000003771
000000000003771
000000000003771
000000000003771
000000000003771
000000000003771
000000000003771
000000000003771
000000000003771
000000000003771
000000000003771
000000000003771
000000000003771
000000000003771
000000000003771
000000000003771
000000000003771
000000000003771
000000000003771
000000000003771
000000000003771
000000000003771
000000000003771
000000000003771
000000000003771
000000000003771
000000000003771
000000000003771
000000000003771
000000000003771
000000000003771
000000000003771
000000000003771
000000000003771
000000000003771
000000000003771
000000000003771
000000000003771
000000000003771
000000000003771
000000000003771
000000000003771
000000000003771
000000000003771
000000000003771
000000000003771
000000000003771
000000000003771
000000000003771
000000000003771
000000000003771
000000000003771
000000000003771
000000000003771
000000000003771
000000000003771
000000000003771
000000000003771
000000000003771
000000000003771
000000000003771
000000000003771
000000000003771
000000000003771
000000000003771
000000000003771
000000000003771
000000000003771
000000000003771
000000000003771
000000000003771
000000000003771
000000000003771
000000000003771
000000000003771
000000000003771
000000000003771
000000000003771
000000000003771
000000000003771
000000000003771
000000000003771
000000000003771
000000000003771
000000000003771
000000000003771
000000000003771
000000000003771
000000000003771
000000000003771
000000000003771
000000000003771
000000000003771
000000000003771
000000000003771
000000000003771
000000000003771
000000000003771
000000000003771
000000000003771
000000000003771
000000000003771
000000000003771
000000000003771
000000000003771
000000000003771
000000000003771
000000000003771
000000000003771
000000000003771
000000000003771
000000000003771
000000000003771
000000000003771
000000000003771
000000000003771
000000000003771
000000000003771
000000000003771
000000000003771
000000000003771
000000000003771
000000000003771
000000000003771
000000000003771
000000000003771
000000000003771
000000000003771
000000000003771
000000000003771
000000000003771
000000000003771
000000000003771
000000000003771
000000000003771
000000000003771
